# Supplementary material for: Visualization of Radial Peripapillary Capillaries Using Optical Coherence Tomography Angiography: The Effect of Image Averaging
Source: PLoS One. 2017 Jan 9;12(1):e0169385. doi: 10.1371/journal.pone.0169385 (PMC5222511; doi:10.1371/journal.pone.0169385)
Supplement: S1 Table — Each spreadsheet A-E contains data from its corresponding parameter for each subject, ROI, and number of averaged frames. Spreadsheet F contains the 10-frame averaged capillary density data for the patients with POAG. Mean segment length and intercapillary distance (ICD) are measured in μm; capillary density is measured in mm-1. (XLSX) [file pone.0169385.s002.xlsx]

## Sheet: A. SNR
Signal-to-Noise Ratio (SNR)
SUBJECT	S 1f	S 2f	S 3f	S 4f	S 5f	S 6f	S 7f	S 8f	S 9f	S 10f		ST 1f	ST 2f	ST 3f	ST 4f	ST 5f	ST 6f	ST 7f	ST 8f	ST 9f	ST 10f		T 1f	T 2f	T 3f	T 4f	T 5f	T 6f	T 7f	T 8f	T 9f	T 10f		IT 1f	IT 2f	IT 3f	IT 4f	IT 5f	IT 6f	IT 7f	IT 8f	IT 9f	IT 10f		I 1f	I 2f	I 3f	I 4f	I 5f
1	0.942766	1.02982	1.10449	1.16333	1.17888	1.2234	1.22596	1.23204	1.24186	1.25489		0.927341	1.07693	1.14703	1.18125	1.21913	1.25397	1.2777	1.29251	1.30272	1.3156		0.723581	0.644616	0.818196	0.796561	0.853487	0.884774	0.908312	0.917145	0.920485	0.934095		0.893447	0.990084	1.06272	1.08545	1.11385	1.13709	1.15141	1.15748	1.14271	1.15357		0.884142	0.975245	1.03289	0.993639	1.02563
2	0.904775	1.08587	1.18629	1.2285	1.24486	1.25458	1.26898	1.27524	1.2932	1.3046		0.826932	1.00015	1.05828	1.08359	1.12104	1.13486	1.1436	1.1638	1.16371	1.16878		0.88063	1.00992	1.07617	1.10568	1.17063	1.12787	1.16711	1.13965	1.11406	1.14781		0.744218	0.841593	0.835138	0.841225	0.841181	0.838432	0.859413	0.857321	0.86388	0.867468		0.85822	1.05353	1.08771	1.14556	1.15667
3	0.906888	0.973698	1.04298	1.05809	1.07756	1.06821	1.08707	1.11006	1.13892	1.13194		0.906867	0.997788	1.08541	1.11234	1.14474	1.14994	1.18635	1.18895	1.21817	1.2231		0.794609	0.9043	0.958138	1.01648	1.03604	1.07682	1.07131	1.08349	1.09182	1.10048		0.899562	0.965385	1.06816	1.12763	1.1593	1.18706	1.20119	1.20381	1.2124	1.2272		0.739026	0.871409	0.955619	0.995294	1.0273
4	0.855347	0.988211	1.05614	1.11618	1.14398	1.14956	1.15972	1.1601	1.166	1.17839		0.878219	0.976427	1.04015	1.09368	1.1466	1.16682	1.19159	1.20712	1.21375	1.21049		0.743326	0.834793	0.898236	0.925539	0.941484	0.956586	0.991291	1.00721	1.00167	1.00602		0.887392	1.00065	1.04339	1.11208	1.13849	1.1589	1.1805	1.19535	1.19692	1.20883		0.741356	0.768744	0.788222	0.832432	0.846909
5	0.72093	0.743446	0.719035	0.69868	0.78898	0.835867	0.874458	0.899423	0.934214	0.97039		0.792544	0.943336	1.02515	1.09129	1.14576	1.184	1.21764	1.24783	1.2631	1.2839		0.756938	0.88871	0.948847	1.0259	1.06239	1.09771	1.1162	1.12018	1.13246	1.13439		0.847491	1.00585	1.11587	1.15956	1.19363	1.2153	1.23749	1.25641	1.28815	1.30046		0.963165	1.0576	1.20601	1.24807	1.30432
6	0.824396	0.945738	1.04763	1.11048	1.14504	1.1592	1.13056	1.16778	1.15436	1.1395		0.906855	1.11909	1.20101	1.21546	1.2416	1.28	1.30014	1.32811	1.32455	1.32693		0.958707	1.11893	1.22381	1.26866	1.30016	1.33763	1.34237	1.35474	1.36117	1.3832		0.871353	1.01651	1.11807	1.1798	1.20498	1.2303	1.25767	1.26807	1.26597	1.2686		0.94319	1.09972	1.15353	1.21403	1.21169
7	0.870746	0.995134	1.08263	1.09842	1.13915	1.14744	1.19564	1.17677	1.21061	1.24403		0.964336	1.13663	1.22664	1.226	1.25988	1.23773	1.26394	1.2657	1.2691	1.28223		0.774469	0.743864	0.768682	0.916094	0.921094	1.01818	0.984297	0.937789	0.937363	1.00079		1.03915	1.17066	1.20647	1.22671	1.26101	1.26355	1.27394	1.28539	1.30268	1.32265		0.844455	0.963438	0.973535	1.02865	1.04521
8	0.717134	0.898978	0.967878	1.01435	1.07553	1.09694	1.08657	1.12432	1.11454	1.09595		0.8055	0.92462	1.01751	1.05441	1.09699	1.12704	1.15026	1.16508	1.18561	1.18961		0.735559	0.834405	0.907285	0.957893	0.98782	0.996373	1.02642	1.04367	1.06064	1.07036		0.707088	0.843053	0.920372	0.945867	0.963494	1.01885	1.05093	1.07504	1.09217	1.10557		0.769004	0.799823	0.940741	1.01613	1.05287
9	0.757825	0.737928	0.905963	0.969902	1.03903	1.10649	1.11733	1.13692	1.16379	1.17		0.661196	0.755473	0.851081	0.857657	0.956975	1.03762	1.08093	1.06641	1.10488	1.12055		0.594186	0.735841	0.839998	0.888231	0.910354	0.980697	1.01819	0.982674	0.985872	1.01845		0.792185	0.985097	1.0565	1.114	1.1696	1.1733	1.19892	1.20552	1.21155	1.20928		0.484398	0.614575	0.727674	0.746365	0.760014
10	0.603426	0.732578	0.749405	0.789284	0.803464	0.821612	0.843267	0.869777	0.884695	0.902105		0.572534	0.671492	0.743628	0.791755	0.83883	0.86696	0.897762	0.900297	0.925685	0.933056		0.523567	0.649342	0.674991	0.677747	0.730865	0.756717	0.775265	0.785756	0.808514	0.788899		0.634114	0.730301	0.792307	0.845648	0.884952	0.914193	0.910664	0.924794	0.953539	0.971449		0.574565	0.628664	0.706611	0.761302	0.78877
11	0.559012	0.639361	0.690596	0.714422	0.727786	0.738139	0.750938	0.735191	0.714708	0.7195		0.611631	0.754572	0.819695	0.860342	0.90293	0.90737	0.929721	0.945914	0.967978	0.973798		0.555697	0.719715	0.782859	0.796097	0.830653	0.791406	0.824251	0.855584	0.882664	0.885727		0.607019	0.777102	0.852851	0.860882	0.898301	0.945216	0.961881	0.984849	0.987831	1.00374		0.572818	0.683432	0.707453	0.741989	0.750563
12	0.631865	0.70676	0.77634	0.816405	0.846959	0.860846	0.863617	0.862329	0.864743	0.870099		0.748178	0.877579	0.94553	0.972177	0.991995	1.01496	1.0125	1.02087	1.03301	1.03656		0.63285	0.788162	0.87055	0.923536	0.95017	0.978121	0.968238	0.970371	0.957896	0.954806		0.593325	0.73095	0.778875	0.809609	0.832875	0.850387	0.850907	0.839284	0.833458	0.832573		0.512177	0.673357	0.762764	0.828476	0.852952
13	0.5501	0.670473	0.712498	0.768655	0.805452	0.789936	0.817371	0.839232	0.84891	0.845582		0.554938	0.664578	0.72818	0.759356	0.776393	0.758909	0.791063	0.809893	0.83481	0.849173													0.608358	0.698925	0.746452	0.785062	0.793904	0.83401	0.850199	0.859208	0.854876	0.857947		0.656162	0.781155	0.866536	0.88909	0.870584
14	0.71338	0.711042	0.861942	0.929074	0.971257	0.997186	1.00482	1.00992	1.0138	1.03239		0.672537	0.781196	0.821775	0.863427	0.904934	0.940322	0.944325	0.957512	0.95776	0.9695		0.631653	0.684951	0.704785	0.725608	0.761136	0.754164	0.749044	0.772323	0.763519	0.775883		0.731036	0.822124	0.913956	0.919799	0.95768	0.958143	0.971768	0.993912	1.00742	1.01954		0.71682	0.855798	0.87065	0.824207	0.835938
15	0.525416	0.62383	0.651867	0.724494	0.791275	0.782652	0.756913	0.775762	0.775765	0.787449		0.749206	0.837523	0.873634	0.909061	0.911065	0.92599	0.938296	0.939378	0.949837	0.951102		0.671226	0.798329	0.837011	0.897418	0.912145	0.917363	0.933304	0.954346	0.959299	0.963098		0.845045	0.995617	1.03594	1.06997	1.0902	1.09808	1.10007	1.11994	1.12043	1.12303
16	0.605547	0.670527	0.761027	0.781035	0.809147	0.816393	0.820509	0.843495	0.8513	0.856329																								0.566827	0.686686	0.81156	0.865858	0.92886	0.96989	0.996856	1.02631	1.03382	1.04795		0.529205	0.653981	0.787725	0.823575	0.857657
17	0.527953	0.633871	0.730908	0.778659	0.817437	0.837834	0.853387	0.854526	0.863022	0.869041		0.692609	0.761384	0.869047	0.931104	0.953806	1.009	1.02276	1.02049	1.03966	1.03231		0.64118	0.738078	0.811904	0.852299	0.880908	0.940539	0.972654	0.986368	0.995271	1.00145													0.462907	0.585774	0.637858	0.685058	0.726253
18	0.594907	0.741824	0.826405	0.889444	0.928549	0.942559	0.97532	0.989751	0.998459	0.986929		0.780078	0.890115	0.935797	0.983083	1.01016	1.02107	1.0407	1.05211	1.07718	1.08884		0.790976	0.915535	0.99584	1.05773	1.09765	1.1194	1.12979	1.13907	1.14012	1.1441		0.767038	0.928059	0.955839	0.998948	1.02533	1.02525	1.05434	1.05836	1.0523	1.054		0.540693	0.651152	0.666225	0.718672	0.72186
19	0.707781	0.812807	0.885303	0.9099	0.927486	0.933104	0.941443	0.95978	0.964399	0.970018		0.661961	0.768987	0.839702	0.863547	0.900161	0.914551	0.939066	0.936046	0.94283	0.94951													0.760252	0.854852	0.897319	0.930508	0.94005	0.96606	0.994878	1.00542	1.00422	1.00243
20	0.617663	0.71319	0.766211	0.803534	0.814541	0.834	0.851363	0.860142	0.871669	0.879174		0.648529	0.763239	0.778067	0.841113	0.86581	0.876207	0.873472	0.879481	0.890955	0.908374		0.68803	0.850467	0.926223	0.972263	0.979425	0.986994	1.00436	1.00846	1.01542	1.00763		0.639452	0.770357	0.840679	0.875134	0.887867	0.894721	0.916492	0.929463	0.93223	0.948128		0.600191	0.694889	0.749655	0.774716	0.789032
21	0.532748	0.647242	0.761562	0.818224	0.825216	0.859436	0.87812	0.907381	0.920828	0.934015		0.556857	0.666158	0.760066	0.821289	0.873089	0.953366	1.00286	1.00671	1.02323	1.01618																								0.525686	0.62548	0.679415	0.722869	0.742777
22												0.807614	0.999529	1.0471	1.10465	1.14518	1.1623	1.17048	1.18156	1.15068	1.13963		0.796334	0.884118	0.917489	0.995055	1.02187	1.03062	1.05925	1.05427	1.06704	1.06357		0.812676	0.990585	0.999914	1.07693	1.12844	1.19384	1.21079	1.2183	1.23135	1.25366
	S=superior
	ST=superotemporal
	T=temporal
	IT=inferotemporal
	I=inferior
	f=frame(s)
	excluded data (please see Materials and Methods section for reasons for exclusion)
[truncated: 5 more columns]

## Sheet: B. Number of Endpoints
Number of Endpoints
SUBJECT	S 1f	S 2f	S 3f	S 4f	S 5f	S 6f	S 7f	S 8f	S 9f	S 10f		ST 1f	ST 2f	ST 3f	ST 4f	ST 5f	ST 6f	ST 7f	ST 8f	ST 9f	ST 10f		T 1f	T 2f	T 3f	T 4f	T 5f	T 6f	T 7f	T 8f	T 9f	T 10f		IT 1f	IT 2f	IT 3f	IT 4f	IT 5f	IT 6f	IT 7f	IT 8f	IT 9f	IT 10f		I 1f	I 2f	I 3f	I 4f	I 5f
1	157	145	126	103	98	104	96	88	81	91		197	136	105	103	105	90	85	84	77	83		228	190	177	175	160	140	127	114	98	109		210	154	153	135	118	114	92	85	87	89		180	151	133	109	117
2	161	136	106	94	89	76	70	69	71	63		190	142	125	113	83	82	87	76	78	84		209	129	104	101	81	70	87	79	83	81		168	115	106	101	112	92	86	75	82	68		193	147	128	102	90
3	155	150	102	102	102	93	78	84	74	71		180	119	112	93	79	61	56	65	61	62		221	157	135	116	114	94	89	79	89	91		195	150	126	105	106	95	99	91	73	65		216	184	153	146	126
4	200	142	120	101	98	90	78	82	86	79		176	144	112	127	102	79	78	84	69	72		237	141	118	97	82	77	74	70	80	62		167	165	156	131	101	100	103	91	82	79		188	154	147	129	108
5	219	204	161	137	145	131	109	104	110	86		218	162	147	127	113	100	107	105	99	83		215	170	134	108	112	115	105	105	105	94		228	176	140	122	109	122	99	102	84	81		183	148	111	87	82
6	190	160	122	106	105	89	92	84	83	79		159	131	84	70	55	61	54	57	42	48		194	148	111	99	92	75	73	66	64	59		183	163	118	97	84	68	73	77	69	67		167	132	110	76	74
7	163	148	124	104	92	100	88	72	77	77		183	126	110	106	86	75	87	79	67	61		209	190	163	147	133	117	119	105	107	92		150	117	83	82	66	63	57	63	57	49		177	153	128	117	114
8	192	146	115	91	102	92	82	87	74	74		194	164	140	132	115	93	93	97	91	73		206	173	149	126	105	97	96	101	87	82		205	183	161	141	120	110	105	96	81	91		225	190	174	143	137
9	205	167	134	134	88	88	84	69	79	64		203	181	135	113	106	97	96	94	86	71		237	163	144	127	110	105	106	111	97	90		221	159	162	119	106	101	98	105	95	94		218	193	173	152	155
10	214	201	184	159	162	142	137	133	136	150		218	215	205	183	178	173	161	161	165	153		246	215	180	191	178	173	154	145	158	156		219	236	198	163	165	146	135	130	121	114		227	209	189	159	187
11	260	187	181	192	173	152	165	151	136	143		239	214	197	166	169	171	174	144	136	136		234	192	177	162	144	148	149	146	125	122		259	217	184	190	169	164	144	151	148	142		231	231	197	199	193
12	229	203	191	179	162	157	138	143	132	115		234	173	160	147	134	121	108	106	112	110		238	184	150	138	139	129	125	119	120	131		255	196	187	157	150	160	154	148	143	137		243	206	188	182	186
13	241	222	210	184	173	162	147	128	129	111		245	217	192	199	181	184	178	179	159	164													268	207	193	174	178	159	166	181	153	156		246	206	178	163	158
14	224	184	161	137	113	119	123	113	118	104		223	217	169	145	150	119	132	120	126	113		201	203	166	157	158	157	153	156	158	142		240	187	177	131	130	117	112	110	106	95		226	173	163	165	148
15	256	186	184	157	173	151	156	128	134	135		223	174	153	154	161	145	149	140	134	117		229	186	175	158	147	133	137	158	152	133		187	155	138	129	104	102	108	84	97	88
16	210	190	161	157	141	125	125	126	120	113																								225	223	184	171	144	156	130	120	109	112		230	223	191	177	166
17	251	233	206	187	190	156	145	164	162	171		222	219	192	178	151	149	150	141	145	145		237	199	173	159	138	129	117	97	92	95													256	224	202	203	185
18	210	165	154	151	138	139	128	120	118	109		198	156	142	141	136	129	120	117	116	106		179	150	130	115	104	93	89	92	82	88		176	154	141	110	110	126	116	101	100	95		210	189	175	166	144
19	245	177	173	176	147	147	124	116	125	128		234	224	179	159	170	157	147	140	137	122													207	189	167	140	135	110	114	110	110	125
20	252	207	182	177	143	149	127	147	118	112		212	175	149	147	143	125	120	105	118	102		227	192	156	140	126	119	99	91	95	97		243	182	151	149	149	147	136	122	116	102		268	202	190	178	146
21	243	195	174	155	149	132	144	141	131	121		231	223	196	150	157	131	134	123	109	106																								252	211	214	195	171
22												183	130	120	104	83	88	93	83	75	73		197	144	118	103	103	76	72	69	66	68		162	138	140	124	98	93	77	87	81	68
	S=superior
	ST=superotemporal
	T=temporal
	IT=inferotemporal
	I=inferior
	f=frame(s)
	excluded data (please see Materials and Methods section for reasons for exclusion)
[truncated: 5 more columns]

## Sheet: C. Mean Segment Length
Mean Segment Length (μm)
SUBJECT	S 1f	S 2f	S 3f	S 4f	S 5f	S 6f	S 7f	S 8f	S 9f	S 10f		ST 1f	ST 2f	ST 3f	ST 4f	ST 5f	ST 6f	ST 7f	ST 8f	ST 9f	ST 10f		T 1f	T 2f	T 3f	T 4f	T 5f	T 6f	T 7f	T 8f	T 9f	T 10f		IT 1f	IT 2f	IT 3f	IT 4f	IT 5f	IT 6f	IT 7f	IT 8f	IT 9f	IT 10f		I 1f	I 2f	I 3f	I 4f	I 5f
1	25.0077	26.0887	29.8482	33.7369	33.3413	36.3178	36.8792	41.8405	45.2117	45.0329		16.326	22.0632	24.5459	27.6553	28.7373	31.7302	31.4936	30.1892	33.8419	32.7229		15.6006	16.2986	19.5003	20.2743	23.5815	24.508	30.6647	33.014	33.3551	33.1252		15.5882	19.2151	22.0261	24.2801	27.024	28.9189	30.2175	31.2027	31.3517	30.1843		21.8788	23.9983	28.8816	29.2919	28.8651
2	19.7419	25.6163	29.7815	30.5187	36.4774	38.8672	39.7084	46.4549	39.5327	42.2342		17.2011	19.9963	23.1858	21.6751	26.0199	28.1643	28.5759	31.5523	32.3657	32.3928		17.1665	23.4831	27.0121	29.7882	35.7158	37.4736	34.1382	37.3356	37.3408	39.2814		17.5382	22.7032	22.7102	23.4194	23.5996	25.137	28.4324	28.7145	27.5259	29.5316		14.324	18.1059	19.906	20.9113	24.6479
3	20.3447	22.304	31.0928	32.8771	31.9707	35.7362	39.6885	39.8686	42.2155	44.0889		18.4823	23.8458	25.5452	28.0679	31.7144	33.6962	36.7635	38.7605	39.0926	39.0268		16.9782	21.8968	24.0589	30.9597	31.5824	35.2491	36.6619	36.4589	35.0405	36.9902		19.7047	21.3343	23.8337	26.1387	27.5061	28.9373	29.909	33.7716	33.6784	35.9707		15.9046	17.0609	18.8375	22.2718	24.4768
4	16.2343	21.2288	25.4953	29.4296	33.0741	32.2307	33.9043	35.7796	36.8179	35.6532		16.2023	18.5381	20.3119	21.2982	23.9604	25.8968	29.5501	29.5825	28.9869	29.5691		15.9596	23.3015	27.5327	30.0903	31.806	34.0786	39.5014	38.0607	39.2838	41.7055		17.8155	17.2937	18.431	21.0989	23.0636	24.7334	24.4717	27.7149	29.758	29.5399		14.7053	18.7113	18.5029	22.6485	26.4268
5	18.0109	20.0893	20.7732	21.9404	25.7941	29.5935	32.6596	32.5596	33.089	38.5313		16.4916	20.4406	22.3117	25.7383	27.1459	31.7629	31.9068	34.4611	36.3232	38.7604		16.8665	21.8752	23.3695	30.2754	30.4921	30.8482	35.9858	35.9041	37.2659	39.9651		16.9524	18.1155	23.0826	25.8793	28.4914	28.8895	29.9626	34.8358	36.1203	38.7332		17.5198	21.0208	26.0534	27.9901	29.117
6	17.6844	22.0077	28.1052	31.6288	34.1758	37.9384	36.2605	40.1454	40.0354	40.1484		20.4504	26.7377	33.1558	37.0436	44.0976	45.0429	43.225	47.4001	50.8714	47.5687		19.2721	23.8325	28.0829	34.4432	35.9572	40.4746	42.2327	47.2397	47.1201	48.6699		17.7183	18.9808	24.8923	28.0551	32.7283	36.0667	36.6286	37.0253	37.5673	37.7546		16.8538	20.0838	24.1886	29.1396	27.6174
7	18.2429	20.4575	27.272	29.8167	32.587	33.2737	36.6986	35.9736	38.0224	39.7177		14.9506	19.8481	22.3554	22.7073	27.3232	25.9117	29.156	29.3948	30.8624	31.3838		17.3949	17.7964	20.3696	21.307	23.0824	25.4802	27.4871	29.4794	28.7044	31.1809		16.5397	18.9278	25.0119	26.5394	29.8801	33.6654	34.2784	37.2466	37.4445	38.8029		18.4912	21.5959	27.3996	27.6652	29.4299
8	18.0783	21.8455	25.33	31.3979	30.7804	32.9853	33.9185	35.2757	34.7538	37.5059		16.3645	16.7791	20.9711	21.8932	23.501	25.3186	26.304	26.3369	30.6551	30.6804		16.9194	17.7812	20.9529	24.5201	27.0441	29.0106	30.95	33.5219	35.8728	39.2482		13.1875	15.8828	16.5497	17.504	19.094	21.2529	21.0671	23.7411	25.6283	25.446		13.5158	13.728	16.3936	17.8199	20.0647
9	17.6481	18.8414	21.7784	25.0943	31.2574	29.5889	30.4045	34.9053	35.4087	37.2957		15.9601	16.4689	20.1909	24.643	25.6589	28.3407	30.6588	28.2905	31.5557	31.7999		14.8715	22.4103	25.6176	28.6289	31.5303	32.5405	31.3977	33.4661	33.306	36.888		15.2462	17.6381	20.4543	23.3276	25.3222	25.6005	25.6514	25.1847	27.107	27.6288		16.1267	15.6261	19.3093	19.979	21.9718
10	15.9595	16.8652	18.1113	20.9208	20.8251	20.8157	22.0707	22.0236	22.3319	22.6763		14.6375	14.3157	14.8736	16.4837	17.3489	16.3604	18.7744	19.8511	17.8917	18.4957		15.0863	18.1811	20.8581	21.2047	21.3224	21.7422	23.7204	25.7572	24.7289	24.9498		13.9765	14.6972	17.2194	19.1851	18.7927	19.9224	22.2536	23.9578	23.1163	24.2768		15.5907	14.7864	16.3578	17.8792	17.3444
11	13.2131	17.7341	17.0342	16.1611	17.4535	18.8995	20.194	19.2984	21.8778	21.1903		13.6611	14.2835	15.6882	19.076	18.8665	18.8621	18.3561	22.2158	23.4972	23.8138		15.8528	18.1763	19.1407	22.0614	25.2298	23.6044	25.4949	28.6332	31.0583	34.3282		12.5648	13.6304	14.776	14.4628	16.728	17.3188	18.9622	18.6737	18.6927	19.0144		13.1	13.8219	13.1952	13.1849	13.6267
12	14.1459	16.0876	17.0754	18.5629	19.6964	21.6334	22.9457	22.6051	25.9695	26.0556		11.7487	15.7563	17.6886	19.5167	20.9528	23.4411	21.2801	22.444	23.0403	22.6407		12.9843	17.3085	20.9974	22.3295	22.8403	23.8768	23.8103	22.8119	23.2675	23.8758		11.274	12.5409	13.5461	15.8699	15.0011	14.5518	14.442	14.8966	15.3628	14.8865		11.6839	13.4211	15.1221	13.697	15.8354
13	14.8615	15.4795	15.1941	15.2476	17.8512	19.5518	21.1045	23.0752	26.0464	27.0072		13.8504	13.0906	13.4972	14.5741	15.0797	14.2809	15.0578	15.0285	15.5617	16.8679													11.8627	13.9036	14.1899	15.5726	16.3586	18.02	17.6099	16.317	17.0984	16.6888		12.543	14.6841	15.3085	17.057	16.9465
14	14.3968	17.5373	18.8903	21.6517	25.32	25.1782	23.4753	24.36	25.8841	26.8622		14.8257	16.1489	18.6156	21.31	20.6377	24.0231	24.6397	27.0596	24.052	25.8662		18.5476	18.1533	19.8446	23.0474	24.2574	23.6966	25.5648	24.893	26.9472	28.205		13.7749	15.8423	17.5526	20.0962	22.5208	22.2487	23.9591	25.888	27.0051	28.958		14.9056	17.6847	18.7135	19.8251	21.2142
15	14.0435	18.2813	17.6338	19.6303	20.1824	22.8263	23.9096	27.7816	26.1471	25.9874		13.7566	16.6179	18.7491	17.4826	16.806	17.747	18.4007	19.7456	19.4231	21.4204		14.1546	16.9253	18.707	20.3857	23.9742	23.908	24.3675	22.0796	23.8941	24.965		15.024	18.8479	21.2211	24.9198	26.4886	24.4456	25.1896	28.66	27.4731	31.342
16	15.7378	17.8465	20.8242	22.8082	24.0946	27.7332	29.0065	27.9143	30.8344	31.8249																								14.0729	14.1594	15.3498	16.1576	18.1075	18.4592	20.3514	19.8154	20.1867	22.0884		14.9577	14.5318	16.0504	17.6713	18.4271
17	15.7279	16.7049	16.7942	18.776	18.8684	20.745	21.8771	23.528	22.6778	21.9833		16.3126	17.6898	18.797	18.9468	22.1581	23.5042	23.3378	22.8729	23.5053	23.0261		19.6274	21.1499	24.4131	24.8055	31.709	35.7093	36.9887	41.8132	40.9793	45.3586													15.4123	16.6396	17.151	17.6664	18.4134
18	15.9223	20.9267	24.3939	25.1601	28.8708	28.0912	29.657	31.0202	31.8078	34.4474		16.8167	20.0209	22.0766	22.1101	27.1787	24.7904	26.0488	25.9324	28.4544	28.6188		22.0923	29.362	36.4542	40.5773	44.3863	48.2478	52.5579	50.2622	49.8569	49.1431		18.1594	21.6373	26.1621	27.7887	32.3191	31.4995	32.5457	34.7677	38.5059	38.3067		16.1165	19.167	19.0167	21.1998	21.3383
19	13.6057	18.5307	18.5684	19.4186	24.6688	26.3626	28.8341	31.2584	29.6119	28.3839		13.9671	13.5628	15.4972	16.4818	16.5158	18.3122	18.1055	19.5092	20.613	22.3366													13.5907	15.1052	17.3228	19.305	19.6593	22.4692	23.065	22.4833	22.9334	22.1857
20	12.3353	15.3852	16.8645	18.2027	18.8546	19.5799	22.534	18.9416	21.2163	23.9959		15.65	19.4438	20.4394	21.7626	24.3897	25.7701	28.7824	31.222	31.142	31.6325		15.0196	18.2064	21.1616	25.2047	28.1034	27.4948	34.2777	35.166	35.4667	34.6689		11.3972	14.7154	16.6537	17.4128	17.7015	20.0792	20.4341	22.7395	23.461	24.6031		12.1924	13.7802	14.6439	15.2191	17.6377
21	15.1134	18.1144	21.0149	22.1037	23.7994	26.8656	27.3118	28.0781	30.2755	32.7119		15.2018	17.1897	19.0215	19.9795	21.4341	26.0542	26.125	27.8257	30.478	30.8546																								15.02	16.277	17.366	18.052	20.2131
22												17.3381	22.6148	24.7101	30.115	30.991	33.7832	34.4204	37.3342	37.0459	39.5081		20.1545	24.562	27.6289	30.3081	34.6435	39.0966	45.9986	42.8766	46.844	46.3752		17.2986	20.5453	20.4253	22.9548	24.8274	27.3852	31.7758	29.7684	31.1665	34.8644
	S=superior
	ST=superotemporal
	T=temporal
	IT=inferotemporal
	I=inferior
	f=frame(s)
	excluded data (please see Materials and Methods section for reasons for exclusion)
[truncated: 5 more columns]

## Sheet: D. Capillary Density
Capillary Density (mm^-1)
SUBJECT	S 1f	S 2f	S 3f	S 4f	S 5f	S 6f	S 7f	S 8f	S 9f	S 10f		ST 1f	ST 2f	ST 3f	ST 4f	ST 5f	ST 6f	ST 7f	ST 8f	ST 9f	ST 10f		T 1f	T 2f	T 3f	T 4f	T 5f	T 6f	T 7f	T 8f	T 9f	T 10f		IT 1f	IT 2f	IT 3f	IT 4f	IT 5f	IT 6f	IT 7f	IT 8f	IT 9f	IT 10f		I 1f	I 2f	I 3f	I 4f	I 5f
1	24.2081	24.5457	25.1406	25.2287	25.323	25.1044	25.465	25.5212	25.7259	25.3181		20.5088	22.7533	23.1973	23.6705	23.3006	23.9005	23.7166	23.8419	23.5544	23.5267		20.374	21.0491	22.1069	22.7918	22.7861	21.8081	22.0549	21.9569	22.5036	21.7492		19.3544	22.3728	21.9564	22.2568	22.8985	22.6284	23.0696	23.1923	23.0121	23.1696		19.8674	21.1693	21.9261	22.0118	21.6353
2	25.8241	25.1365	26.6295	27.5222	27.0365	27.5695	27.82	27.8297	27.518	27.3426		27.3792	29.6826	30.5157	30.1027	32.0328	32.0842	31.279	31.7413	31.6863	31.5502		24.784	26.9859	27.3307	28.2303	28.4578	29.2247	28.6821	28.9854	28.5273	28.5224		25.6827	28.4476	28.5101	28.2832	28.2611	28.8476	29.1931	29.5057	28.9592	29.9855		25.1958	27.0237	28.6323	28.3792	29.0881
3	24.047	24.4335	26.3243	26.0092	24.6302	23.8589	24.89	24.2738	25.018	24.5356		24.8561	27.2496	26.5717	27.4134	28.2738	28.4842	28.7222	28.8722	28.7268	28.7167		21.8207	23.7658	24.4653	25.1612	24.9707	26.3224	26.3826	26.6215	26.1773	26.3954		23.4603	25.5819	26.0792	26.3411	26.2925	26.7446	26.5096	27.1739	26.8725	27.0679		22.9407	23.174	22.0025	22.878	21.8678
4	23.7578	25.7853	25.6071	26.1198	25.7165	25.9781	25.6017	25.4385	25.3085	25.0692		25.6579	26.559	26.7005	26.545	27.7752	27.5346	27.275	27.9485	27.7971	27.4293		24.6179	26.6642	28.066	28.3812	29.5745	30.5389	30.4321	30.2834	29.9117	30.5851		24.9826	25.2735	26.2134	26.9605	28.2468	27.5794	27.8032	28.0213	28.3866	28.7648		22.3946	25.3399	25.0698	24.744	24.6911
5	21.287	22.8695	23.6421	24.5145	24.3298	23.8682	24.254	24.8174	25.0564	25.1318		22.2565	23.6767	23.4931	23.8236	24.1965	24.5936	24.5555	24.8752	25.173	25.1223		20.6848	22.9289	24.9796	24.8793	25.0345	24.9028	24.7442	25.0421	25.0356	25.4228		20.1704	22.7154	23.6502	24.0667	25.1451	24.9148	25.0493	25.2382	25.8247	25.6552		19.3211	22.3778	22.7872	22.763	22.8045
6	22.1545	23.2614	24.3818	25.0363	24.2437	24.9826	25.1386	25.8695	25.7619	25.8919		26.5023	27.5601	30.0208	29.613	30.7814	30.5589	30.3377	30.3712	31.1775	31.0797		23.6395	25.3918	27.1967	27.8838	27.2214	28.0971	27.8365	28.211	28.4234	28.537		25.0158	25.5657	26.8843	27.9927	27.7491	28.8113	28.7835	28.0607	28.069	28.1641		24.6463	25.565	25.6286	26.8531	26.575
7	25.5204	25.3546	25.7358	26.5747	26.2443	26.1043	25.9261	26.2845	26.1606	25.9636		25.3799	26.8404	27.4299	26.7939	26.7658	27.8966	27.4538	27.4621	27.6948	27.5697		24.8398	24.8835	25.8457	26.9714	27.7387	27.1845	27.0151	27.4063	26.9644	27.8171		25.6767	26.356	28.0094	27.4239	27.4236	27.9778	27.9106	28.0291	27.8761	28.2251		24.3101	25.3435	24.877	24.2738	23.5386
8	24.411	25.9569	26.1842	26.3667	25.2262	25.3257	25.8528	25.6876	26.3906	26.7625		25.6769	26.5569	26.9738	26.4137	27.7777	28.3057	27.7974	28.1962	28.6104	28.9167		25.1463	25.9624	26.5898	26.7222	28.0763	27.2257	27.3223	27.4517	27.6636	28.2964		24.3801	24.7576	25.2009	25.1843	25.5651	26.4412	26.1126	26.5466	26.8726	26.7705		22.3738	23.4794	24.6083	23.3864	23.8267
9	23.2906	25.5399	25.2131	25.1432	26.191	26.089	25.7911	26.473	25.7455	25.857		26.2579	26.7673	27.8464	27.6481	28.1662	28.8457	29.1457	29.3128	29.4533	29.3836		22.93	25.5529	26.4933	26.6306	27.0053	26.5584	26.3082	26.3753	27.058	27.5396		22.9228	25.437	26.1812	27.5363	27.2819	27.6003	27.1671	26.7424	27.0328	27.3074		24.0248	25.0408	25.0314	25.5812	25.2424
10	24.2164	23.7668	23.2452	22.7333	22.1701	22.3338	22.5931	22.1516	22.2732	22.0965		23.1391	23.2086	22.6202	22.1635	21.9632	21.4574	21.2892	21.3435	20.3279	20.9098		23.7511	24.5901	25.2676	23.2535	23.1591	23.9401	22.9782	23.6684	22.8408	22.6502		23.9645	23.419	23.4937	22.7578	23.3492	23.3523	23.1195	22.9754	22.9022	23.5046		22.0917	23.8387	22.6236	23.1291	22.7451
11	24.1058	26.0479	25.3664	24.1737	24.4386	24.4657	22.998	23.6689	22.6104	24.0932		21.5524	24.3292	24.4033	25.3774	23.9811	23.8933	23.4271	23.9699	24.0176	23.6799		24.1506	25.4784	26.1066	26.9121	26.3986	26.1441	25.8149	25.4141	26.078	25.5905		23.2778	23.1499	22.7211	22.912	22.3717	23.365	23.2637	22.5001	22.0548	22.4529		22.0153	23.2471	21.7697	20.9259	20.6995
12	21.3277	21.4123	22.6318	23.5882	22.5583	22.3231	22.2578	22.1458	21.7775	22.5498		21.071	25.4586	25.0502	25.0401	24.8585	26.1625	25.8057	25.6936	25.0669	25.5325		22.1544	23.5406	25.0665	24.4825	24.6272	25.2563	24.4855	23.8438	24.1419	23.6567		21.9732	24.3318	24.9677	26.7759	26.396	25.1362	24.9172	25.5325	25.2384	25.4518		22.5784	24.2218	25.7161	24.2342	24.2665
13	23.0143	24.0413	23.8392	24.0874	24.4454	24.2837	24.0505	24.9697	25.1835	25.2666		23.5976	25.421	25.781	25.5225	24.7404	25.8272	25.0772	24.2508	24.0673	22.9138													22.5484	24.0995	25.1313	24.6251	24.3846	25.3424	25.4648	24.0287	23.7062	23.5164		22.2227	24.5498	24.1725	24.993	24.1937
14	21.4209	24.5204	23.7345	23.1801	24.3129	23.7179	23.1003	23.4651	22.7561	22.7913		19.0825	23.3112	23.8293	25.8191	24.3668	24.5262	23.9416	23.7853	23.6946	23.5083		23.2998	23.6624	24.1701	24.9942	24.1216	23.7812	25.2068	24.3854	23.5553	23.9293		20.419	24.1911	25.3259	25.0788	26.1513	25.9467	25.0254	25.1083	25.0782	25.473		20.9645	22.2087	21.707	22.0514	21.9596
15	21.6752	24.6904	25.9442	25.9159	24.3759	24.5172	25.2407	25.5845	25.0034	24.9455		21.8208	24.8129	25.7949	24.8932	25.1536	24.3407	23.4232	23.5926	23.745	23.8322		21.7203	23.6475	23.7757	24.5536	23.7979	23.6899	23.6869	22.9012	21.9268	22.818		22.8531	24.8927	24.2749	24.9348	25.5674	25.553	25.3217	26.0557	25.501	25.583
16	20.4271	23.5896	25.1369	24.2108	23.3568	23.6069	23.6617	23.5929	23.2885	23.7203																								22.6965	23.7357	25.2527	25.4148	24.8723	25.0279	25.7713	25.5445	26.3189	26.2402		23.5	24.024	24.4959	24.2396	24.1951
17	18.681	19.306	20.1372	19.9881	20.8528	21.2727	21.3114	21.0316	19.6649	19.1664		20.9786	22.5358	21.7012	20.8677	20.1982	20.8747	20.8273	21.1354	21.525	21.225		19.7711	21.7267	22.0955	22.4377	24.0186	24.261	23.9189	23.8916	24.3064	23.6517													19.9135	22.092	21.104	22.467	22.3192
18	17.1317	20.7181	20.3483	21.0008	21.2152	21.2747	20.4112	20.7806	20.2434	20.9764		19.2607	21.0437	21.5673	21.6916	21.5939	21.6062	21.4534	21.002	20.7668	20.7269		19.1854	22.4134	22.4158	22.4714	22.5807	22.2298	22.9426	22.2312	22.596	22.2452		19.8911	21.3084	21.3874	22.491	22.4563	22.2335	21.7463	21.749	21.4166	21.7387		18.4571	20.2703	21.0568	22.3511	21.8682
19	24.4267	25.9996	25.2559	25.8662	25.0318	24.7102	25.0509	24.9221	24.1425	23.2946		25.0131	24.7929	25.7883	26.4837	25.2128	25.145	24.1947	24.6207	25.0763	25.5372													22.7267	24.9618	24.9999	25.147	25.5582	25.962	25.1733	24.6093	24.1465	24.6539
20	21.9712	23.2272	24.2583	23.2774	24.42	23.7504	24.4328	23.6972	24.5031	24.9755		22.8134	25.0398	25.829	25.4198	25.1855	25.8672	26.2566	25.7951	25.7332	25.5307		20.1936	24.7239	25.4869	25.7127	26.426	26.0779	26.9744	27.3037	26.7665	26.4227		20.6971	24.7852	26.4107	25.199	25.0544	23.7342	23.9851	23.6281	24.5805	25.5676		21.672	24.931	25.4963	25.9445	26.0386
21	18.4874	22.2323	24.2554	22.6008	21.9008	22.1788	21.7942	21.8604	21.6446	22.2143		20.5964	22.7684	23.6147	23.5241	24.0254	23.7376	23.8409	23.4969	23.8538	23.7916																								17.9605	22.0239	21.4549	22.4398	22.9443
22												25.0735	28.2721	28.1749	28.7607	29.5544	30.3267	29.6953	29.2441	29.4547	29.4501		24.0424	24.1798	24.5116	26.2152	25.7807	25.6947	25.791	25.9828	26.4208	26.1048		24.553	26.4399	26.3415	26.5974	27.4064	27.705	28.3132	27.8804	28.4136	28.4684
	S=superior
	ST=superotemporal
	T=temporal
	IT=inferotemporal
	I=inferior
	f=frame(s)
	excluded data (please see Materials and Methods section for reasons for exclusion)
[truncated: 5 more columns]

## Sheet: E. ICD
Intercapillary Distance (ICD; μm)
SUBJECT	S 1f	S 2f	S 3f	S 4f	S 5f	S 6f	S 7f	S 8f	S 9f	S 10f		ST 1f	ST 2f	ST 3f	ST 4f	ST 5f	ST 6f	ST 7f	ST 8f	ST 9f	ST 10f		T 1f	T 2f	T 3f	T 4f	T 5f	T 6f	T 7f	T 8f	T 9f	T 10f		IT 1f	IT 2f	IT 3f	IT 4f	IT 5f	IT 6f	IT 7f	IT 8f	IT 9f	IT 10f		I 1f	I 2f	I 3f	I 4f	I 5f
1	29.644	33.3496	33.538	33.7264	33.9148	33.9148	33.538	33.538	33.3496	33.3496		44.4661	44.4661	44.2148	37.6831	37.6831	43.9636	43.9636	43.9636	43.9636	37.6831		32.2998	27.8855	36.1758	41.9539	42.2051	47.0285	41.9539	41.7026	41.7026	41.7026		59.5393	59.9161	48.2344	48.2344	48.2344	39.9441	40.1953	39.6929	39.9441	39.6929		41.9539	42.2051	41.9539	41.9539	41.7026
2	27.4753	27.4753	27.0253	26.6937	26.6937	26.6937	27.4753	27.4753	27.4753	27.4753		26.8595	26.5279	26.8595	26.6937	26.6937	26.6937	26.6937	26.6937	26.6937	26.6937		29.8439	29.8439	29.8439	34.1073	29.8439	29.8439	29.8439	29.8439	29.8439	29.8439		32.402	32.9704	33.1599	28.8491	28.8491	33.1599	33.1599	33.3494	33.1599	33.1599		24.4646	24.4646	24.1699	24.1699	24.1699
3	33.7104	33.5061	33.9147	33.7104	33.9147	33.7104	33.7104	33.9147	33.7104	33.7104		32.8931	33.0974	33.0974	33.0974	33.3017	33.0974	33.0974	33.3017	33.3017	33.3017		25.3134	36.162	31.8205	36.162	36.162	36.162	36.162	36.162	36.162	36.162		35.1405	35.1405	34.9362	35.3448	35.1405	35.1405	35.1405	35.1405	35.1405	35.1405		40.0438	40.0438	39.8055	48.3386	48.0526
4	24.6013	27.5097	31.6303	31.8208	31.8208	31.8208	31.8208	31.8208	31.8208	31.8208		31.8208	44.0156	44.0156	43.4821	43.4821	43.2153	43.4821	43.4821	43.4821	43.4821		30.6775	30.2965	26.8428	27.0096	30.8681	30.8681	30.8681	31.0586	27.0096	30.8681		33.7262	33.5357	38.9027	38.9027	33.3452	33.3452	33.3452	33.5357	33.5357	33.3452		45.3494	33.7898	34.4567	33.7898	33.1546
5	33.9188	37.5985	37.5985	32.8987	37.3799	37.3799	37.3799	37.3799	37.3799	37.1613		28.2232	36.5055	31.7511	31.9423	31.7511	36.2869	31.5598	36.0683	31.5598	31.7511		36.9427	36.9427	36.9427	37.1613	36.9427	36.9427	32.3249	36.9427	36.9427	36.9427		31.5598	31.9423	31.9423	31.7511	42.3348	42.8448	42.5898	42.5898	42.5898	36.5055		33.6638	40.2945	40.2945	40.0395	40.2945
6	33.7157	29.8384	30.0069	30.0069	29.8384	29.6698	29.5012	29.5012	29.5012	29.5012		32.5597	32.7523	32.945	32.7523	32.7523	32.945	32.945	33.1377	33.1377	33.1377		36.4129	31.2111	31.5964	31.4037	31.5964	31.5964	31.5964	31.789	31.789	31.5964		32.7523	32.945	32.945	32.945	32.7523	32.5597	32.5597	32.5597	32.5597	32.367		28.3211	32.367	33.9404	34.39	34.1652
7	30.3107	32.7431	32.9614	33.1797	33.3979	33.1797	33.1797	33.3979	33.3979	33.3979		26.1945	33.6786	33.6786	29.4688	29.4688	29.4688	29.4688	29.4688	29.4688	29.4688		36.6723	31.4334	31.6205	31.8076	32.1818	32.1818	37.5454	37.3271	37.5454	37.3271		31.6516	32.0882	30.4978	30.4978	31.0592	31.0592	30.6849	30.6849	30.8721	30.6849		27.8316	31.8076	44.2687	36.8905	36.8905
8	40.9419	40.6726	40.6726	40.4032	40.4032	40.4032	40.4032	40.6726	40.6726	40.6726		26.0376	26.0376	26.0376	26.1873	26.1873	33.6693	29.629	29.629	29.4607	29.4607		32.3226	28.2822	32.3226	32.1302	32.3226	32.3226	32.3226	32.3226	32.3226	32.3226		32.7074	38.1586	32.7074	32.7074	32.8998	32.8998	32.8998	32.8998	32.8998	32.8998		37.2607	37.2607	32.1302	37.4852	37.7097
9	29.1975	34.0637	41.1564	37.7967	37.7967	41.1564	42.5563	42.8363	42.5563	42.5563		30.4474	34.597	34.797	34.997	34.997	34.997	35.197	35.3969	35.197	35.197		27.6865	27.6865	27.6865	27.6865	27.6865	27.6865	27.6865	27.6865	27.6865	27.6865		33.5971	33.5971	33.5971	33.9971	33.9971	33.5971	33.5971	33.5971	33.5971	33.7971		33.5971	33.3971	39.4299	39.4299	39.4299
10	27.2079	34.7816	37.3136	38.0133	38.0133	37.5468	37.7801	37.7801	37.5468	37.5468		27.2079	35.1814	32.5828	30.6088	34.9815	34.9815	34.9815	35.1814	35.1814	35.1814		33.5823	33.5823	33.7822	29.5594	29.5594	29.5594	29.5594	29.5594	29.5594	29.3845		27.6743	31.1336	35.1814	30.9587	35.3813	27.5188	35.3813	31.1336	31.1336	31.1336		28.1601	28.5099	45.3361	37.5468	37.5468
11	29.5883	39.6752	39.2269	39.6752	39.2269	39.0027	33.4309	39.0027	39.0027	39.0027		27.2347	33.623	33.623	28.8197	33.623	33.623	33.623	34.0713	34.0713	34.0713		30.9332	30.9332	30.9332	31.1253	31.1253	31.3174	31.5096	31.5096	31.7017	31.7017		26.0578	32.6624	34.0713	37.8819	34.0713	34.0713	40.8856	34.0713	40.8856	40.8856		32.8545	32.6624	28.4115	32.4702	37.6578
12	54.5085	54.5085	54.5085	54.5085	54.5085	54.5085	54.5085	54.5085	54.5085	54.1879		37.6216	56.4323	44.8894	44.8894	45.1459	45.1459	45.1459	37.6216	37.6216	45.1459		35.0565	30.0484	41.8112	42.0677	41.8112	41.8112	41.8112	41.8112	42.0677	42.0677		28.033	32.7051	39.5026	39.7592	32.9189	36.7665	36.9803	36.9803	39.5026	39.7592		32.7967	40.5287	40.7852	41.0417	41.0417
13	24.9099	25.0591	37.3649	37.1411	32.027	27.8559	27.5202	27.6881	27.6881	31.6435		32.7942	38.2599	38.2599	32.7942	31.6435	38.1256	38.3941	38.6626	39.7366	39.7366													24.1641	37.1411	32.027	37.3649	37.3649	31.8353	37.3649	32.027	37.3649	37.1411		33.3695	38.4836	38.7073	38.0361	38.4836
14	42.42	33.8187	42.6936	42.42	42.1463	42.1463	38.999	38.7709	42.1463	42.1463		51.9987	45.4988	41.8726	31.0168	46.183	46.5251	46.8672	37.4938	46.8672	46.8672		47.0725	38.7709	33.2322	33.0368	33.2322	33.2322	33.4277	33.4277	33.4277	33.4277		31.7009	33.2322	32.6458	28.5651	28.223	28.223	28.223	28.223	28.0519	28.0519		31.7009	33.2322	32.6458	28.5651	28.223
15	32.8016	28.7014	28.7014	32.8016	32.8016	32.8016	32.8016	32.8016	32.8016	32.8016		33.8698	29.2198	29.0313	29.2198	34.0898	33.6499	33.43	28.8428	33.6499	33.6499		76.537	57.7327	57.7327	45.9222	46.1861	46.1861	46.1861	46.1861	46.1861	46.1861		37.3888	32.0475	37.6087	37.3888	32.0475	45.1304	37.1688	37.1688	37.1688	37.3888
16	41.371	35.2594	35.0579	35.4609	35.2594	35.2594	35.2594	35.0579	35.0579	35.0579																								30.1468	26.4837	26.4837	29.9705	34.252	34.0505	34.0505	39.7256	39.7256	39.7256		30.3231	30.4994	34.8564	30.4994	35.0579
17	30.9498	37.9838	33.2359	33.4337	33.038	33.038	37.5316	32.8402	32.6424	32.6424		31.6532	35.6098	35.6098	35.6098	31.6532	35.6098	40.697	35.6098	35.6098	35.6098		36.8534	31.1256	32.0489	32.2467	32.4445	32.4445	32.4445	32.4445	32.4445	32.6424													40.0187	39.5665	39.5665	46.9522	46.9522
18	37.1888	43.387	43.387	43.387	43.387	36.9726	37.1888	37.1888	37.1888	37.1888		38.9186	38.7023	38.7023	38.7023	38.7023	38.7023	38.4861	38.4861	38.4861	38.4861		43.1347	42.8825	42.6302	42.8825	42.8825	42.8825	42.8825	43.1347	43.1347	43.1347		43.8915	52.6698	44.1437	37.6213	43.8915	43.6392	43.6392	43.8915	43.8915	37.6213		38.2699	42.8825	36.7564	43.1347	43.1347
19	26.9725	37.2478	31.7432	37.0337	37.0337	37.0337	37.0337	36.8196	36.6056	36.8196		26.6514	26.6514	26.6514	26.4909	26.3303	26.3303	26.1698	23.262	23.4047	26.3303													35.5352	35.5352	35.7493	35.9634	31.0092	31.0092	31.0092	31.0092	31.0092	31.1927
20	33.7749	26.9471	31.8631	31.4383	31.4383	31.6507	31.6507	31.6507	31.6507	38.4907		43.079	35.8991	35.4743	36.1116	35.8991	35.8991	35.8991	35.8991	35.8991	35.8991		38.2358	34.1998	34.1998	34.4122	34.6246	34.6246	34.6246	34.6246	34.6246	34.6246		38.4907	38.7456	36.7488	31.1348	27.0837	27.243	31.1348	31.1348	31.1348	31.1348		35.4743	42.8241	43.079	43.079	53.2115
21	31.2619	43.1588	41.0312	42.0443	42.2976	42.2976	42.0443	42.2976	42.2976	42.2976		34.1927	39.0773	38.8602	38.6431	38.8602	38.6431	38.6431	38.6431	38.6431	38.6431																								76.9968	51.9729	43.564	32.673	52.5807
22												24.8866	24.7483	24.6101	24.7483	24.7483	24.7483	24.7483	24.7483	24.7483	24.7483		26.8837	30.2441	26.8837	26.73	30.2441	30.2441	30.2441	30.2441	30.2441	30.2441		35.6708	30.2194	35.0256	34.7952	34.7952	35.0256	35.0256	30.0219	30.0219	30.2194
	S=superior
	ST=superotemporal
	T=temporal
	IT=inferotemporal
	I=inferior
	f=frame(s)
	excluded data (please see Materials and Methods section for reasons for exclusion)
[truncated: 5 more columns]

## Sheet: F. POAG Capillary Density
Capillary Density in Subjects with POAG (mm^-1)
SUBJECT	S 10f	ST 10f	T 10f	IT 10f	I 10f
23	28.5556	19.6607	23.8454	20.5042
24	18.4798	23.7227	26.8562	21.8915
25	8.51023	16.4597	23.7314	23.2087	23.3473
	S=superior
	ST=superotemporal
	T=temporal
	IT=inferotemporal
	I=inferior
	f=frames
	excluded data (please see Materials and Methods section for reasons for exclusion)
